# Supplementary material for: Comparison among three variant callers and assessment of the accuracy of imputation from SNP array data to whole-genome sequence level in chicken
Source: BMC Genomics. 2015 Oct 21;16:824. doi: 10.1186/s12864-015-2059-2 (PMC4618161; doi:10.1186/s12864-015-2059-2)
Supplement: Additional file 4: — Read and coverage. (XLSX 17 kb) [file 12864_2015_2059_MOESM4_ESM.xlsx]

## Sheet: reads of each BL 
	BL1	BL2	BL3	BL4	BL5	BL6	BL7	BL8	BL9	BL10	BL11	BL12	BL13	BL14	BL15	BL16	BL17	BL18	BL19	BL20	BL21	BL22	BL23	BL24	BL25
total	76641886	66012192	81399298	87136930	81277554	73821632	77024058	77880158	129287896	55633186	74068146	74949500	84751584	84879924	75668332	67539860	72045432	74289252	71983158	73526344	100105564	91739494	92974080	164762504	190588186
duplicates	1438017	1162401	1534262	1687292	1319189	1163421	1245277	1428582	2560590	791163	1399526	1395998	1558758	1613744	1376740	1199452	1251024	1380407	1223682	1368005	1943993	1711129	1792550	1286221	1453554
mapped	74238509	63855862	78696451	84352858	78727162	71503196	74645503	75311204	125065211	53819581	71626740	72335490	81926691	81942422	73162476	65071946	69266574	71688456	69318621	71114230	96873977	88600829	89773716	159507843	184318107
paired in sequencing	76641886	66012192	81399298	87136930	81277554	73821632	77024058	77880158	129287896	55633186	74068146	74949500	84751584	84879924	75668332	67539860	72045432	74289252	71983158	73526344	100105564	91739494	92974080	164762504	190588186
read1	38320943	33006096	40699649	43568465	40638777	36910816	38512029	38940079	64643948	27816593	37034073	37474750	42375792	42439962	37834166	33769930	36022716	37144626	35991579	36763172	50052782	45869747	46487040	82381252	95294093
read2	38320943	33006096	40699649	43568465	40638777	36910816	38512029	38940079	64643948	27816593	37034073	37474750	42375792	42439962	37834166	33769930	36022716	37144626	35991579	36763172	50052782	45869747	46487040	82381252	95294093
properly paired	72897566	62656070	77127990	82761306	77334024	70193264	73327796	73772788	122694046	52771560	70235204	70234184	79859824	79086738	71203256	63048976	66962718	69506944	67191858	69512302	95006972	86732004	87916744	156538604	178765744
with itself and mate mapped	73638040	63314584	77972134	83648019	78100247	70932946	74068225	74638131	124018469	53359523	70987026	71492393	81082467	81011566	72436086	64269293	68188018	70854004	68386147	70458627	96030126	87686964	88890811	158076377	182466291
singletons	600469	541278	724317	704839	626915	570250	577278	673073	1046742	460058	639714	843097	844224	930856	726390	802653	1078556	834452	932474	655603	843851	913865	882905	1431466	1851816
with mate mapped to a different chr	623904	553630	711062	740960	643972	618626	621556	724993	1102488	496656	625762	1095992	1055353	1698219	1064484	1062390	1061003	1174265	1036731	808292	852034	804183	821584	1339601	3244497
with mate mapped to a different chr (mapQ>=5)	381633	342187	447694	474232	388626	391955	381295	468121	677413	311052	386835	811861	740185	1370592	799966	815951	783885	902214	770004	559050	537361	495157	504283	846522	2606103

## Sheet: reads of each WL
	WL1	WL2	WL3	WL4	WL5	WL6	WL7	WL8	WL9	WL10	WL11	WL12	WL13	WL14	WL15	WL16	WL17	WL18	WL19	WL20	WL21	WL22	WL23	WL24	WL25
total	84199976	96336302	129171876	127159008	128157214	99527834	100284066	84820360	91800038	97590786	96490414	91342922	87054376	81779696	97698796	71787238	75522288	75264392	121249606	106005810	91692618	73902956	91518700	81850310	65449266
duplicates	1437416	1524438	2254571	2294238	2302300	1683049	1640143	1228204	1541664	1618250	1632185	1518895	1370719	1240220	1700658	1256936	1453435	1261444	2238896	1910027	1592367	1197357	1512622	1353792	1098370
mapped	81571582	93277350	124979958	122708306	123527215	96186377	97039594	82104434	88782007	94336503	93418458	88383032	83845490	78958308	94555093	69455083	73098875	72879151	117481310	102311459	88791867	71325794	88453419	79105321	63271478
paired in sequencing	84199976	96336302	129171876	127159008	128157214	99527834	100284066	84820360	91800038	97590786	96490414	91342922	87054376	81779696	97698796	71787238	75522288	75264392	121249606	106005810	91692618	73902956	91518700	81850310	65449266
read1	42099988	48168151	64585938	63579504	64078607	49763917	50142033	42410180	45900019	48795393	48245207	45671461	43527188	40889848	48849398	35893619	37761144	37632196	60624803	53002905	45846309	36951478	45759350	40925155	32724633
read2	42099988	48168151	64585938	63579504	64078607	49763917	50142033	42410180	45900019	48795393	48245207	45671461	43527188	40889848	48849398	35893619	37761144	37632196	60624803	53002905	45846309	36951478	45759350	40925155	32724633
properly paired	80127756	91493324	122504182	120072226	120555892	94180724	95317596	80727836	86601534	92271292	91073008	86392524	81684286	76946968	92546410	68062278	71752972	71299190	115053036	100122144	87162024	69456532	86147036	77226772	61997108
with itself and mate mapped	80965284	92531660	123904145	121465636	122037617	95381148	96289613	81516713	87897072	93427702	92535534	87602377	82834529	78078939	93775524	68894413	72504036	72262728	116537057	101340615	88115632	70511424	87553015	78300570	62696162
singletons	606298	745690	1075813	1242670	1489598	805229	749981	587721	884935	908801	882924	780655	1010961	879369	779569	560670	594839	616423	944253	970844	676235	814370	900404	804751	575316
with mate mapped to a different chr	691447	864963	1175672	1161542	1243816	1014169	802873	648149	1113627	971041	1258698	1032878	981871	968196	1047331	697608	619425	822289	1254293	1005441	781333	898151	1205575	901432	592081
with mate mapped to a different chr (mapQ>=5)	413738	540128	737272	721675	795152	669274	474860	382369	784689	635513	912882	714714	669772	678001	707316	454168	366273	557500	829391	629648	466222	627166	866555	609905	362760

## Sheet: coverage of each sequenced ind.
ID	Coverage
BL1	6.5015
BL2	5.8129
BL3	7.1571
BL4	7.5674
BL5	7.0668
BL6	6.2656
BL7	6.6768
BL8	6.8897
BL9	11.3765
BL10	4.9506
BL11	6.3982
BL12	6.3779
BL13	7.2862
BL14	7.0871
BL15	6.4709
BL16	5.7041
BL17	6.0297
BL18	6.49
BL19	6.0932
BL20	6.245
BL21	8.8882
BL22	7.815
BL23	7.9738
BL24	14.0597
BL25	16.5879
WL1	7.1768
WL2	8.1709
WL3	10.7882
WL4	10.7959
WL5	10.5829
WL6	8.4929
WL7	8.6047
WL8	7.3003
WL9	7.8615
WL10	8.1562
WL11	7.9444
WL12	7.5615
WL13	7.3753
WL14	6.8547
WL15	8.2156
WL16	6.0535
WL17	6.4706
WL18	6.2768
WL19	10.1968
WL20	9.0391
WL21	7.7838
WL22	6.2053
WL23	7.6994
WL24	6.9918
WL25	5.5959
