# Supplementary material for: Comparison among three variant callers and assessment of the accuracy of imputation from SNP array data to whole-genome sequence level in chicken
Source: BMC Genomics. 2015 Oct 21;16:824. doi: 10.1186/s12864-015-2059-2 (PMC4618161; doi:10.1186/s12864-015-2059-2)
Supplement: Additional file 8: — Running time. (XLSX 11 kb) [file 12864_2015_2059_MOESM8_ESM.xlsx]

## Sheet: Sheet1
variants calling time in minutes
	GATK(5 cores)	SAMtools	freebayes
Chr3	321.91	2670	1863
Chr6	130.86	896	980
Chr28	14.63	76	50
Imputation time for the masked 1000 SNPs scenarios (in minutes)
		minimac	FImpute	IMPUTE2			minimac	FImpute	IMPUTE2			minimac	FImpute	IMPUTE2
REP1	Chr3	81	68	-		Chr6	30	31	-		Chr28	3	5	-
REP2		79	70	-			28	38	-			3	5	-
REP3		80	73	-			28	37	-			3	6	-
REP4		74	72	-			26	36	-			3	5	-
REP5		74	62	-			31	34	-			4	5	-
Mean		77.6	69	-			28.6	35.2	-			3.2	5.2	-
SD		3.36155	4.3589	-			1.94936	2.77489	-			0.447214	0.447214	-
Note:running times were not tracked for IMPUTE2
